# Supplementary material for: Nuclear actin assembly is an integral part of decidualization in human endometrial stromal cells
Source: Commun Biol. 2024 Jul 11;7:830. doi: 10.1038/s42003-024-06492-z (PMC11239864; doi:10.1038/s42003-024-06492-z)
Supplement: Supplementary file 3 — Supplementary data [file 42003_2024_6492_MOESM3_ESM.xlsx]

## Sheet: Figure 1c
	Rep.1			Rep.2			Rep.1
	control	cAMP		control	cAMP		control	cAMP
24 h	3.45	3.28		7.94	8.7		2.44	5.9
48 h	2.94	9.55		6.02	29.46		0	29.79
72 h	2.68	23.46		10.01	56.94		4.05	58.43
96 h	6.71	35.23		15.28	63.12		4.72	77.25

## Sheet: Figure 2a
	Rep.1	Rep.2	Rep.3
24 h	0	1.4	1.47
96 h	21.64	49.64	57.64
192 h	69.91	62.31	81.21
R72h	28.64	30.31	46.93
R144h	17.89	19.74	23.98

## Sheet: Figure 3a
	control(Mock)	cAMP(Mock)	cAMP(NLS-ActinR62D)
Rep. 1	6.72	44.21	21.05
Rep. 2	11.76	25.6	14.36
Rep. 3	9.32	32.96	18.38

## Sheet: Figure 3b
IGFBP1	control(Mock)	cAMP(Mock)	cAMP(NLS-ActinR62D)
Rep. 1	0.019	1	0.644
Rep. 2	0.001	1	0.405
Rep.3	0.002	1	0.239
PRL	control(Mock)	cAMP(Mock)	cAMP(NLS-ActinR62D)
Rep. 1	0.123	1	0.713
Rep. 2	0.194	1	0.544
Rep.3	0.053	1	0.464

## Sheet: Figure 3f
	control	cAMP+Cytochalasin D
Rep. 1	39.44	42.14
Rep. 2	29.48	33.54
Rep. 3	35.45	31.91

## Sheet: Figure 3g
IGFBP1	Control	Cytochalasin D	cAMP	cAMP+Cytochalasin D
Rep. 1	0.003	0.014	1	1.124
Rep. 2	0.005	0.005	1	0.783
Rep. 3	0.004	0.009	1	0.926
PRL	Control	Cytochalasin D	cAMP	cAMP+Cytochalasin D
Rep. 1	0.211	0.114	1	1.443
Rep. 2	0.134	0.151	1	0.874
Rep. 3	0.044	0.05	1	0.969

## Sheet: Figure 3h
	control(Mock)	cAMP(Mock)	cAMP(XPO6)
Rep. 1	12.14	41.54	28.45
Rep. 2	5.68	33.48	22.33
Rep. 3	10.83	34.22	19.46

## Sheet: Figure 3i
IGFBP1	control(Mock)	cAMP(Mock)	cAMP(XPO6)
Rep. 1	0.002	1	0.643
Rep. 2	0.001	1	0.556
Rep. 3	0.015	1	0.578
PRL	control(Mock)	cAMP(Mock)	cAMP(XPO6)
Rep. 1	0.001	1	0.421
Rep. 2	0.022	1	0.633
Rep. 3	0.019	1	0.626

## Sheet: Figure 4d
	Control			cAMP			cAMP+NLS-ActinR62D
	Rep. 1	Rep. 2	Rep. 3	Rep. 1	Rep. 2	Rep. 3	Rep. 1	Rep. 2	Rep. 3
AFAP1L2	145.436	96.6556	41.0625	17.219	25.1683	5.60626	60.0734	69.6829	34.5381
AJUBA	696.791	769.417	863.245	382.918	552.654	452.986	670.13	652.996	506.559
APPL2	599.11	906.266	952.836	321.421	641.792	649.205	466.087	667.607	573.864
AURKB	160.631	79.4299	17.7315	29.5183	23.0709	12.3338	70.4309	35.9654	18.5975
BARD1	116.132	121.537	121.321	36.8979	57.6774	67.2752	77.6812	51.7002	70.8474
BIRC5	316.921	133.978	65.3267	73.7957	63.9694	19.0613	148.112	103.4	42.5085
BUB1	118.303	72.731	32.6633	29.5183	23.0709	17.94	64.2164	22.4784	33.6525
CCNA2	200.789	145.462	124.121	81.1753	90.1864	68.3964	165.72	109.02	99.1864
CCNB1	709.815	354.085	327.567	258.285	256.926	219.766	513.731	369.769	313.5
CCNB2	244.202	173.215	100.79	96.7544	102.771	68.3964	178.149	116.887	92.1017
CCND2	245.288	95.6987	1918.74	188.589	36.7038	1168.35	246.508	47.2046	1056.51
CCNE2	173.655	119.623	57.8608	31.1582	47.1906	49.3351	100.468	80.9221	41.6229
CDCA8	169.314	74.645	44.7954	59.0366	47.1906	14.5763	93.2174	60.6916	34.5381
CDK1	681.596	342.601	174.516	289.443	223.369	119.974	546.875	287.723	178.89
CDK15	11.9388	30.6236	49.4616	0.819952	9.43811	13.455	5.17874	12.3631	24.7966
CENPE	259.397	150.247	110.122	72.1558	102.771	54.9414	163.648	95.533	108.928
CENPF	323.433	165.559	112.922	127.093	125.842	54.9414	301.403	144.985	90.3305
CENPK	191.021	116.752	71.8593	66.4161	56.6287	42.6076	131.54	83.1699	54.0212
CEP55	106.364	51.6773	59.7272	23.7786	24.1196	24.6676	54.8947	41.585	38.0805
CEP78	116.132	162.688	293.037	59.0366	114.306	142.399	94.2531	116.887	131.068
CLIC1	4622.48	3241.31	3066.62	2228.63	2844.02	2048.53	2913.56	3388.61	2605.41
CLSPN	133.497	88.9998	34.5298	29.5183	37.7525	8.97002	87.0029	35.9654	43.3941
CYR61	9778.95	10105.8	8586.72	4317.05	5950.21	4514.16	8483.82	7071.69	6440.03
DAPK3	1100.54	956.987	1002.3	651.862	748.757	575.203	797.527	756.397	575.635
DLGAP5	261.568	124.408	82.125	56.5767	72.3589	25.7888	151.219	93.2852	72.6186
DYNLT3	3312.47	4475.83	5761.81	2112.2	3424.99	2777.34	2911.49	3544.84	2473.46
EMP1	2470.24	1043.12	1413.86	1069.22	950.103	796.089	1890.24	1358.82	1113.19
FAM83D	117.217	61.2471	38.2628	23.7786	31.4604	15.6975	42.4657	44.9567	19.483
FOXM1	198.618	70.817	31.7301	46.7373	28.3143	14.5763	103.575	44.9567	11.5127
GAB1	79.2301	76.5589	89.5909	27.8784	46.1419	35.8801	44.5372	64.0633	23.911
GINS2	110.705	44.0214	42.929	18.039	24.1196	11.2125	29.001	29.2219	23.0254
HMGA1	1456.53	550.267	481.551	408.336	278.949	327.406	614.199	316.945	504.788
IQGAP3	154.119	46.8923	27.9971	36.0779	18.8762	8.97002	79.7527	25.8501	13.2839
KIAA0101	348.396	150.247	73.7258	63.1363	49.2879	37.0013	176.077	79.7982	64.6483
KIF22	435.223	231.591	196.913	145.952	161.497	137.914	292.081	194.438	170.034
LIG1	236.605	136.849	84.9247	78.7154	76.5536	45.9714	161.577	113.516	78.8178
MCM2	384.212	256.472	83.0582	137.752	134.231	35.8801	276.545	158.472	50.4788
MCM4	545.928	370.354	272.506	266.485	177.227	198.462	430.872	261.873	258.593
MCM7	619.732	402.891	233.31	215.647	243.294	141.278	355.262	243.89	188.631
MELK	308.238	162.688	130.653	64.7762	60.8234	47.0926	142.933	112.392	95.644
MKI67	467.783	109.096	72.7926	89.3748	62.9208	25.7888	247.544	76.4264	59.3347
MYBL2	248.544	98.5696	16.7983	62.3164	22.0223	8.97002	116.004	48.3285	27.4534
NCAPH	111.79	43.0644	21.4645	22.1387	22.0223	6.72752	43.5015	25.8501	9.74152
ORC6	195.362	115.795	110.122	62.3164	66.0668	74.0027	139.826	74.1786	111.585
PBK	298.47	173.215	85.8579	107.414	77.6023	78.4877	226.829	138.242	57.5635
PKMYT1	200.789	96.6556	38.2628	49.1971	32.5091	19.0613	107.718	46.0806	37.1949
PLK1	225.752	83.2578	33.5966	83.6351	38.8011	23.5463	149.148	75.3025	33.6525
PLK4	72.7181	62.2041	44.7954	18.8589	25.1683	22.4251	24.858	44.9567	16.8263
PRR11	123.729	75.6019	41.9957	41.8176	30.4117	11.2125	84.9314	33.7175	30.1102
RAD51	167.143	105.269	90.5241	65.5962	58.726	42.6076	106.682	62.9394	59.3347
RNASEH2A	177.996	85.1718	74.6591	50.837	54.5313	38.1226	91.1459	77.5503	36.3093
SKA3	132.412	55.5052	52.2613	36.8979	13.6328	11.2125	51.7874	38.2132	18.5975
SPC25	113.961	59.3332	29.8636	37.7178	18.8762	17.94	66.2879	35.9654	17.7119
TCF19	97.681	57.4192	19.598	21.3188	11.5355	13.455	39.3585	24.7262	11.5127
TPX2	430.882	220.107	125.054	121.353	140.523	42.6076	233.043	147.233	89.4449
TUBA1B	4326.18	3109.25	2910.77	1974.45	2595.48	1517.05	3400.36	2933.43	2220.18
TUBA1C	2231.47	1770.43	1743.29	1038.88	1488.08	777.028	1745.24	1720.72	1116.73
TYMS	387.468	283.268	286.504	164.81	202.395	176.037	288.974	205.677	249.737
UBE2C	310.408	132.064	72.7926	111.514	89.1377	44.8501	207.15	134.87	48.7076
WEE1	1094.03	1102.45	1366.26	496.891	1040.29	772.543	874.172	1207.09	764.267

## Sheet: Figure 5a
	control(Mock)	cAMP(Mock)	cAMP(NLS-ActinR62D)
Rep. 1	1.56	1.11	1.59
Rep. 2	1.47	1.04	1.4
Rep. 3	1.66	1.19	1.46

[truncated: 8 more sheets: Figure 5b, Figure 6d, Figure 6e, Figure 6f, Figure 7a, Figure 7b, Figure 7d, Figure 7f]
